# Supplementary material for: Translating Evidence for a Mediterranean-Style Dietary Pattern into Routine Care for Coronary Heart Disease and Type 2 Diabetes: Implementation and Evaluation in a Targeted Public Health Service in Australia
Source: Healthcare (Basel). 2025 Feb 26;13(5):506. doi: 10.3390/healthcare13050506 (PMC11898626; doi:10.3390/healthcare13050506)
Supplement: Supplementary file 1 [file healthcare-13-00506-s001.zip]

Archive with 1 entries (1 files):
- healthcare-3478917-supplementary.pdf
